# Supplementary material for: A systematic review of varicella seroprevalence in European countries before universal childhood immunization: deriving incidence from seroprevalence data
Source: Epidemiol Infect. 2017 Aug 22;145(13):2666–77. doi: 10.1017/S0950268817001546 (PMC5647669; doi:10.1017/S0950268817001546)
Supplement: Supplementary file 1 [file S0950268817001546sup.zip]

Archive with 2 entries (2 files):
- S0950268817001546sup001.docx
- S0950268817001546sup002.docx
